# Supplementary material for: Employing CRISPR-Cas9 to Generate CD133 Synthetic Lethal Melanoma Stem Cells
Source: Int J Mol Sci. 2022 Feb 20;23(4):2333. doi: 10.3390/ijms23042333 (PMC8877091; doi:10.3390/ijms23042333)
Supplement: Supplementary file 1 [file ijms-23-02333-s001.zip]

Archive with 1 entries (1 files):
- ijms-1603715-supplementary.pdf
